# Supplementary material for: Shiny-Calorie: a context-aware application for indirect calorimetry data analysis and visualization using R
Source: Bioinform Adv. 2025 Oct 29;6(1):vbaf270. doi: 10.1093/bioadv/vbaf270 (PMC12867577; doi:10.1093/bioadv/vbaf270)
Supplement: vbaf270_Supplementary_Data [file vbaf270_supplementary_data.zip]

Archive with 3 entries (3 files):
- 15-Jan-2026_092528_Calo_Shiny-Supplemental.pdf
- Calo_Shiny-Supplemental.pdf
- 20-Jan-2026_030220_Calo_Shiny-Supplemental.pdf
